# Supplementary material for: Fostering formative assessment: teachers’ perception, practice and challenges of implementation in four Sudanese medical schools, a mixed-method study
Source: BMC Med Educ. 2023 Apr 14;23:247. doi: 10.1186/s12909-023-04214-3 (PMC10105490; doi:10.1186/s12909-023-04214-3)
Supplement: Supplementary file 1 — Additional file 1. [file 12909_2023_4214_MOESM1_ESM.xlsx]

## Sheet: Form responses 1
Appendix 1: Formative assessment Questionnaire (Responses).xlsx
Timestamp	I agree to participate in this survey. I understand the purpose and nature of this study and I am participating voluntarily	I grant permission for the data generated from this survey to be used in the researcher's publications on this topic.	1. Gender	2. University	3. Job title/rank	4. Years of experience (in teaching)	5. Department	6. I understand the concept of formative assessments very well.	7. I recognize the difference between formative and summative assessment	8. Formative assessment is conducted for purposes of grading and certification	9. Formative assessments encourage superficial learning	10. Formative assessments encourage deep learning	11. Formative assessment is considered as criterion-referenced	12. Feedback is a keystone in formative assessment	13. Better performance in formative assessments is associated with better performance in the final exam	14. The student’s final grades in a course are collected from his/her grades in the formative assessments	15. I conduct formative assessment	16. I provide feedback to students in formative assessments	17. I add the scores obtained by the student in the formative assessment to his/her final grades of the end of the course/semester/year.	18. What assessment tool do you use in formative assessment? [MCQs (Single correct answer)]	18. What assessment tool do you use in formative assessment? [Extended Matching Questions]	18. What assessment tool do you use in formative assessment? [True/False]	18. What assessment tool do you use in formative assessment? [Short answer questions]	18. What assessment tool do you use in formative assessment? [Short notes / essays]	18. What assessment tool do you use in formative assessment? [OSPE / OSCE]	18. What assessment tool do you use in formative assessment? [Workplace-Based assessment WPBA]
2020-10-11 21:38:53	Yes	Yes	Male	AlMughtaribeen University	Associate professor/Professor	13	Community Medicine/Public Health	Agree	Agree	Disagree	Disagree	Agree	Agree	Agree	Agree	Agree	Sometimes	Regularly	Regularly	Never	Never	Never	Sometime	Sometime	Regularly	Sometime
2020-10-10 10:11:30	Yes	Yes	Male	AlMughtaribeen University	Lecturer	4	Basic medical sciences	Agree	Agree	Agree	Agree	Agree	Agree	Agree	Agree	Agree	Regularly	Sometimes	Sometimes	Sometime	Sometime	Sometime	Sometime	Sometime	Regularly	Never
2020-10-10 01:16:58	Yes	Yes	Male	AlMughtaribeen University	Assistant professor	3	Clinical Sciences	Strongly Agree	Strongly Agree	Agree	I’m not sure	Agree	I’m not sure	I’m not sure	I’m not sure	I’m not sure	Regularly	Regularly	Sometimes	Regularly	Sometime	Never	Regularly	Never	Regularly	Sometime
2020-10-09 21:58:01	Yes	Yes	Male	AlMughtaribeen University	Lecturer	7	Community Medicine/Public Health	Strongly Agree	Strongly Agree	Strongly Agree	I’m not sure	Strongly Agree	Agree	Agree	I’m not sure	Agree	Sometimes	Sometimes	Sometimes	Sometime	Sometime	Never	Regularly	Sometime	Never	Regularly
2020-10-09 19:30:51	Yes	Yes	Female	AlMughtaribeen University	Assistant professor	2	Clinical Sciences	Agree	Agree	Disagree	Strongly Disagree	Agree	I’m not sure	Agree	Agree	Disagree	Sometimes	Sometimes	Never	Never	Sometime	Sometime	Sometime	Never	Never	Regularly
2020-10-09 16:16:22	Yes	Yes	Female	AlMughtaribeen University	Assistant professor	4	Clinical Sciences	Agree	Agree	Disagree	I’m not sure	Strongly Agree	I’m not sure	Agree	Agree	Disagree	Sometimes	Regularly	Regularly	Sometime	Sometime	Sometime	Sometime	Sometime	Regularly	Sometime
2020-10-09 14:18:06	Yes	Yes	Female	AlMughtaribeen University	Lecturer	5	Clinical Sciences	I’m not sure	Strongly Agree	Disagree	Disagree	Agree	Agree	Agree	Agree	Agree	Sometimes	Sometimes	Sometimes	Sometime	Never	Never	Never	Never	Sometime	Sometime
2020-10-09 12:02:26	Yes	Yes	Female	AlMughtaribeen University	Assistant professor	4	Clinical Sciences	Agree	I’m not sure	Disagree	Disagree	I’m not sure	Agree	Agree	Agree	Disagree	Never	Never	Never	Never	Never	Never	Never	Never	Never	Never
2020-10-08 19:06:29	Yes	Yes	Male	AlMughtaribeen University	Lecturer	7	Community Medicine/Public Health	Strongly Agree	Strongly Agree	Strongly Agree	I’m not sure	Strongly Agree	Agree	Agree	I’m not sure	Agree	Sometimes	Sometimes	Sometimes	Sometime	Sometime	Never	Regularly	Sometime	Never	Regularly
2020-10-08 18:03:00	Yes	Yes	Female	AlMughtaribeen University	Assistant professor	6	Clinical Sciences	Agree	Agree	Disagree	Strongly Disagree	Strongly Agree	I’m not sure	Agree	Strongly Disagree	I’m not sure	Sometimes	Sometimes	Sometimes	Sometime	Never	Never	Sometime	Never	Regularly	Never
2020-10-08 14:39:35	Yes	Yes	Female	AlMughtaribeen University	Associate professor/Professor	20	Clinical Sciences	Agree	Agree	Strongly Agree	Disagree	Strongly Agree	Agree	Strongly Agree	Strongly Agree	Strongly Agree	Regularly	Sometimes	Sometimes	Regularly	Regularly	Regularly	Sometime	Never	Regularly	Regularly
2020-10-08 12:12:23	Yes	Yes	Male	AlMughtaribeen University	Assistant professor	4	Clinical Sciences	I’m not sure	Disagree	Agree	Disagree	Agree	I’m not sure	Agree	Agree	Agree	Sometimes	Sometimes	Sometimes	Never	Never	Never	Never	Never	Never	Sometime
2020-10-07 14:01:09	Yes	Yes	Female	AlMughtaribeen University	Lecturer	4	Basic medical sciences	Agree	Agree	I’m not sure	Disagree	Agree	Disagree	Agree	Agree	Disagree	Sometimes	Regularly	Never	Sometime	Never	Regularly	Never	Sometime	Regularly	Sometime
2020-10-07 13:56:37	Yes	Yes	Male	Omdurman Islamic Univesiry	Assistant professor	10	Basic medical sciences	Agree	Agree	I’m not sure	Agree	Agree	Agree	Strongly Agree	Agree	I’m not sure	Sometimes	Sometimes	Regularly	Sometime	Sometime	Sometime	Sometime	Never	Never	Never
2020-10-07 10:22:09	Yes	Yes	Male	AlMughtaribeen University	Associate professor/Professor	26	Basic medical sciences	Agree	Agree	Agree	Disagree	Agree	I’m not sure	Agree	Disagree	Agree	Sometimes	Sometimes	Regularly	Regularly	Sometime	Sometime	Sometime	Sometime	Sometime	Sometime
2020-10-07 10:00:04	Yes	Yes	Female	AlMughtaribeen University	Assistant professor	16	Basic medical sciences	Strongly Agree	Strongly Agree	Strongly Disagree	I’m not sure	Strongly Agree	Disagree	Strongly Agree	Agree	I’m not sure	Sometimes	Sometimes	Sometimes	Never	Never	Never	Sometime	Sometime	Never	Sometime
2020-10-04 08:53:19	Yes	Yes	Female	AlMughtaribeen University	Lecturer	4	Basic medical sciences	Agree	Agree	I’m not sure	Disagree	Agree	Disagree	Agree	Agree	Disagree	Sometimes	Regularly	Never	Sometime	Never	Regularly	Never	Sometime	Regularly	Sometime
2020-10-01 19:32:27	Yes	Yes	Female	AlMughtaribeen University	Assistant professor	8	Basic medical sciences	Agree	Agree	Strongly Agree	Agree	Strongly Agree	I’m not sure	Strongly Agree	Strongly Agree	Agree	Regularly	Sometimes	Sometimes	Regularly	Regularly	Never	Regularly	Sometime	Regularly	Regularly
2020-09-20 19:32:14	Yes	Yes	Female	AlMughtaribeen University	Assistant professor	8	Basic medical sciences	Agree	Agree	Strongly Agree	Agree	Strongly Agree	I’m not sure	Strongly Agree	Strongly Agree	Agree	Regularly	Sometimes	Sometimes	Regularly	Regularly	Never	Regularly	Sometime	Regularly	Regularly
2020-09-20 17:29:34	Yes	Yes	Female	AlMughtaribeen University	Lecturer	5	Basic medical sciences	Agree	Agree	Disagree	Disagree	Agree	Agree	Strongly Agree	Agree	Agree	Sometimes	Sometimes	Sometimes	Sometime	Never	Sometime	Sometime	Regularly	Never	Never
2020-09-20 15:00:07	Yes	Yes	Female	AlMughtaribeen University	Assistant professor	8	Basic medical sciences	Agree	Agree	Strongly Agree	Agree	Strongly Agree	I’m not sure	Strongly Agree	Strongly Agree	Agree	Regularly	Sometimes	Sometimes	Regularly	Regularly	Never	Regularly	Sometime	Regularly	Regularly
2020-09-19 18:08:05	Yes	Yes	Male	AlMughtaribeen University	Lecturer	6	Basic medical sciences	Strongly Agree	Strongly Agree	Strongly Disagree	Disagree	Agree	I’m not sure	Agree	Strongly Agree	Strongly Disagree	Sometimes	Sometimes	Never	Regularly	Sometime	Never	Sometime	Sometime	Never	Never
2020-09-11 22:20:56	Yes	Yes	Female	AlMughtaribeen University	Assistant professor	4	Clinical Sciences	Agree	Agree	Strongly Agree	Agree	Disagree	Agree	Agree	Agree	Disagree	Sometimes	Never	Never	Regularly	Regularly	Never	Regularly	Regularly	Regularly	Never
2020-09-11 18:42:29	Yes	Yes	Male	Omdurman Islamic Univesiry	Lecturer	4	Clinical Sciences	Agree	Agree	Agree	Strongly Disagree	Agree	Agree	Agree	I’m not sure	I’m not sure	Sometimes	Never	Sometimes	Regularly	Sometime	Never	Regularly	Never	Sometime	Sometime
2020-09-11 18:39:49	Yes	Yes	Female	AlMughtaribeen University	Lecturer	9	Basic medical sciences	Disagree	Disagree	Disagree	Agree	Agree	Agree	Agree	Agree	Agree	Never	Never	Sometimes	Sometime	Sometime	Sometime	Sometime	Sometime	Sometime	Sometime
2020-09-10 13:55:42	Yes	Yes	Female	Omdurman Islamic Univesiry	Lecturer	1	Clinical Sciences	Agree	Agree	Agree	I’m not sure	I’m not sure	Agree	I’m not sure	Strongly Agree	Agree	Sometimes	Sometimes	Sometimes	Sometime	Sometime	Regularly	Sometime	Sometime	Sometime	Sometime
2020-09-10 08:43:41	Yes	Yes	Male	Omdurman Islamic Univesiry	Assistant professor	1	Clinical Sciences	Agree	Agree	Agree	Disagree	Agree	Agree	Agree	Agree	Agree	Regularly	Regularly	Regularly	Regularly	Regularly	Never	Sometime	Sometime	Regularly	Sometime
2020-09-03 18:06:36	Yes	Yes	Female	Omdurman Islamic Univesiry	Assistant professor	3	Clinical Sciences	I’m not sure	I’m not sure	I’m not sure	I’m not sure	I’m not sure	I’m not sure	Strongly Agree	I’m not sure	I’m not sure	Sometimes	Sometimes	Sometimes	Regularly	Regularly	Sometime	Regularly	Sometime	Regularly	Never
2020-08-27 11:52:28	Yes	Yes	Male	Omdurman Islamic Univesiry	Lecturer	7	Clinical Sciences	Agree	Agree	Agree	Disagree	Agree	Agree	Agree	Agree	Agree	Regularly	Regularly	Regularly	Regularly	Sometime	Never	Sometime	Sometime	Regularly	Regularly
2020-08-27 06:51:40	Yes	Yes	Female	Omdurman Islamic Univesiry	Assistant professor	5	Clinical Sciences	Agree	Agree	Agree	Agree	Agree	I’m not sure	I’m not sure	Agree	I’m not sure	Never	Never	Never	Regularly	Regularly	Regularly	Regularly	Never	Regularly	Sometime
2020-08-27 00:54:35	Yes	Yes	Male	Omdurman Islamic Univesiry	Lecturer	7	Clinical Sciences	Agree	Agree	Agree	Disagree	Agree	Agree	Agree	Agree	Agree	Regularly	Regularly	Regularly	Regularly	Sometime	Never	Sometime	Sometime	Regularly	Regularly
2020-08-25 23:55:17	Yes	Yes	Male	Omdurman Islamic Univesiry	Assistant professor	15	Clinical Sciences	Agree	Agree	Disagree	Strongly Disagree	Strongly Agree	I’m not sure	Agree	Agree	Disagree	Regularly	Regularly	Regularly	Never	Sometime	Never	Sometime	Sometime	Never	Regularly
2020-08-25 23:49:46	Yes	Yes	Female	Omdurman Islamic Univesiry	Lecturer	6	Basic medical sciences	Agree	Agree	Agree	Strongly Agree	Strongly Disagree	I’m not sure	Agree	Disagree	Disagree	Regularly	Sometimes	Regularly	Never	Never	Regularly	Sometime	Sometime	Never	Never
2020-08-25 23:30:20	Yes	Yes	Male	Omdurman Islamic Univesiry	Lecturer	8	Basic medical sciences	Strongly Agree	Strongly Agree	Strongly Disagree	Disagree	Strongly Disagree	Agree	Strongly Agree	Strongly Disagree	Strongly Disagree	Regularly	Sometimes	Never	Never	Never	Never	Never	Never	Never	Regularly
2020-08-25 23:23:21	Yes	Yes	Female	Omdurman Islamic Univesiry	Assistant professor	11	Basic medical sciences	Strongly Agree	Agree	Disagree	Disagree	Agree	Agree	Agree	Agree	Agree	Sometimes	Sometimes	Sometimes	Sometime	Never	Never	Sometime	Regularly	Never	Never
2020-08-24 22:14:50	Yes	Yes	Female	Omdurman Islamic Univesiry	Assistant professor	25	Community Medicine/Public Health	Strongly Agree	Strongly Agree	Strongly Disagree	Strongly Disagree	Strongly Disagree	Strongly Disagree	Strongly Agree	Strongly Disagree	Strongly Agree	Sometimes	Regularly	Regularly	Regularly	Regularly	Never	Regularly	Sometime	Never	Sometime
2020-08-24 15:49:43	Yes	Yes	Female	Omdurman Islamic Univesiry	Assistant professor	4	Clinical Sciences	I’m not sure	Disagree	I’m not sure	Disagree	Agree	Agree	Agree	Strongly Agree	Strongly Agree	Sometimes	Sometimes	Sometimes	Regularly	Never	Sometime	Never	Never	Regularly	Sometime
2020-08-24 15:01:21	Yes	Yes	Male	Omdurman Islamic Univesiry	Assistant professor	6	Clinical Sciences	Agree	Agree	Agree	Strongly Agree	Agree	I’m not sure	Strongly Agree	Strongly Agree	Agree	Sometimes	Regularly	Sometimes	Regularly	Sometime	Regularly	Sometime	Sometime	Regularly	Regularly
2020-08-24 14:22:51	Yes	Yes	Female	Omdurman Islamic Univesiry	Assistant professor	1	Clinical Sciences	I’m not sure	I’m not sure	Agree	Disagree	Agree	I’m not sure	Agree	Agree	Agree	Sometimes	Sometimes	Never	Never	Never	Sometime	Sometime	Never	Never	Never
2020-08-24 11:34:03	Yes	Yes	Male	Omdurman Islamic Univesiry	Assistant professor	11	Clinical Sciences	Agree	Disagree	I’m not sure	Agree	Strongly Agree	Agree	Agree	Agree	Disagree	Sometimes	Sometimes	Never	Regularly	Never	Sometime	Sometime	Never	Regularly	Never
2020-08-24 10:05:03	Yes	Yes	Female	Omdurman Islamic Univesiry	Lecturer	3	Basic medical sciences	Disagree	Disagree	I’m not sure	I’m not sure	I’m not sure	I’m not sure	I’m not sure	I’m not sure	I’m not sure	Never	Never	Never	Regularly	Never	Never	Sometime	Never	Never	Never
2020-08-24 07:03:09	Yes	Yes	Female	Omdurman Islamic Univesiry	Assistant professor	22	Community Medicine/Public Health	Agree	Agree	Disagree	Disagree	Agree	Disagree	Strongly Agree	Strongly Agree	I’m not sure	Sometimes	Regularly	Regularly	Sometime	Never	Sometime	Sometime	Sometime	Never	Never
2020-08-24 06:33:40	Yes	Yes	Male	Omdurman Islamic Univesiry	Associate professor/Professor	16	Clinical Sciences	Agree	I’m not sure	Agree	Disagree	Agree	I’m not sure	Agree	Agree	Agree	Sometimes	Sometimes	Never	Sometime	Sometime	Never	Sometime	Sometime	Sometime	Never
2020-08-23 11:32:32	Yes	Yes	Male	Omdurman Islamic Univesiry	Associate professor/Professor	30	Community Medicine/Public Health	Agree	Strongly Agree	Disagree	Disagree	Agree	Agree	Agree	Agree	Agree	Sometimes	Sometimes	Regularly	Sometime	Never	Never	Sometime	Never	Regularly	Never
2020-08-18 10:15:58	Yes	Yes	Male	Omdurman Islamic Univesiry	Assistant professor	6	Clinical Sciences	Agree	Agree	Agree	Disagree	Agree	Agree	Strongly Agree	Agree	Agree	Sometimes	Sometimes	Sometimes	Regularly	Never	Never	Sometime	Never	Never	Regularly
2020-08-18 10:07:15	Yes	Yes	Male	Omdurman Islamic Univesiry	Assistant professor	4	Clinical Sciences	I’m not sure	Strongly Disagree	Agree	Agree	I’m not sure	Strongly Disagree	Strongly Agree	Strongly Disagree	Agree	Sometimes	Regularly	Sometimes	Sometime	Never	Never	Regularly	Never	Sometime	Regularly
2020-08-14 13:02:25	Yes	Yes	Male	Omdurman Islamic Univesiry	Assistant professor	6	Clinical Sciences	Disagree	Strongly Agree	Disagree	Disagree	Strongly Agree	I’m not sure	Strongly Agree	Agree	Disagree	Regularly	Never	Sometimes	Regularly	Sometime	Never	Sometime	Never	Never	Regularly
2020-08-14 12:49:01	Yes	Yes	Female	Omdurman Islamic Univesiry	Assistant professor	1	Clinical Sciences	Strongly Disagree	Strongly Disagree	Strongly Agree	Disagree	Strongly Agree	Strongly Agree	Strongly Agree	Strongly Agree	Strongly Agree	Regularly	Sometimes	Never	Regularly	Sometime	Never	Regularly	Never	Regularly	Never
2020-08-14 12:38:32	Yes	Yes	Female	Omdurman Islamic Univesiry	Assistant professor	5	Clinical Sciences	Disagree	Strongly Disagree	I’m not sure	I’m not sure	I’m not sure	I’m not sure	Strongly Agree	Strongly Disagree	Agree	Never	Never	Never	Never	Never	Never	Never	Never	Never	Regularly
2020-08-14 12:23:31	Yes	Yes	Female	Omdurman Islamic Univesiry	Assistant professor	8	Clinical Sciences	Disagree	Disagree	Agree	Agree	Agree	I’m not sure	Strongly Agree	Disagree	Agree	Sometimes	Regularly	Regularly	Regularly	Never	Never	Regularly	Never	Regularly	Regularly
2020-08-14 12:16:26	Yes	Yes	Male	Omdurman Islamic Univesiry	Associate professor/Professor	18	Clinical Sciences	Strongly Agree	Strongly Agree	Strongly Agree	Disagree	Strongly Agree	Strongly Agree	Strongly Agree	Strongly Agree	Strongly Agree	Regularly	Regularly	Regularly	Regularly	Never	Never	Regularly	Regularly	Regularly	Regularly
2020-06-22 12:58:58	Yes	Yes	Female	Al-Neelain University	Assistant professor	12	Clinical Sciences	Strongly Agree	Agree	Strongly Disagree	Strongly Disagree	Strongly Agree	I’m not sure	Agree	Strongly Agree	Disagree	Sometimes	Sometimes	Never	Never	Never	Sometime	Regularly	Never	Sometime	Regularly
2020-06-11 20:27:45	Yes	Yes	Female	Al-Neelain University	Assistant professor	5	Clinical Sciences	Strongly Agree	Strongly Agree	Strongly Agree	Disagree	Strongly Agree	Strongly Agree	Strongly Disagree	Agree	Disagree	Regularly	Regularly	Regularly	Regularly	Regularly	Never	Regularly	Never	Regularly	Sometime
2020-06-11 19:00:10	Yes	Yes	Female	Al-Neelain University	Associate professor/Professor	19	Clinical Sciences	Agree	Agree	Disagree	Disagree	Agree	Agree	Agree	Strongly Agree	Disagree	Regularly	Regularly	Sometimes	Regularly	Sometime	Never	Never	Never	Regularly	Never
2020-06-11 17:10:37	Yes	Yes	Male	Al-Neelain University	Assistant professor	10	Clinical Sciences	Agree	Agree	Disagree	Disagree	Agree	I’m not sure	Strongly Agree	Agree	Disagree	Regularly	Sometimes	Regularly	Regularly	Sometime	Never	Never	Sometime	Regularly	Sometime
2020-06-11 16:47:51	Yes	Yes	Male	Al-Neelain University	Assistant professor	1	Clinical Sciences	Agree	Agree	Disagree	Disagree	Strongly Agree	Agree	Agree	Agree	Disagree	Sometimes	Sometimes	Sometimes	Never	Never	Never	Never	Never	Never	Regularly
2020-06-09 01:19:07	Yes	Yes	Female	Sudan International University	Assistant professor	4	Clinical Sciences	Agree	Agree	Agree	Agree	Disagree	Agree	Disagree	Agree	I’m not sure	Sometimes	Sometimes	Sometimes	Sometime	Never	Never	Sometime	Sometime	Never	Sometime
2020-05-25 21:27:50	Yes	Yes	Female	Omdurman Islamic Univesiry	Lecturer	1	Basic medical sciences	Agree	Agree	Disagree	I’m not sure	I’m not sure	I’m not sure	Agree	Disagree	I’m not sure	Sometimes	Sometimes	Never	Sometime	Never	Never	Never	Never	Never	Sometime
2020-05-21 17:19:16	Yes	Yes	Female	Omdurman Islamic Univesiry	Lecturer	3	Basic medical sciences	Disagree	Disagree	I’m not sure	I’m not sure	I’m not sure	I’m not sure	I’m not sure	I’m not sure	I’m not sure	Never	Never	Never	Regularly	Never	Never	Sometime	Sometime	Never	Never
2020-05-20 00:22:26	Yes	Yes	Male	Sudan International University	Assistant professor	11	Basic medical sciences	Agree	Agree	Disagree	Disagree	Agree	Agree	Agree	I’m not sure	Disagree	Sometimes	Sometimes	Never	Sometime	Never	Never	Never	Never	Never	Never
2020-05-19 18:40:47	Yes	Yes	Male	Sudan International University	Assistant professor	11	Basic medical sciences	Agree	Agree	Disagree	Disagree	Agree	Agree	Agree	I’m not sure	Disagree	Sometimes	Sometimes	Never	Sometime	Never	Never	Never	Never	Never	Never
2020-05-19 12:04:26	Yes	Yes	Female	Omdurman Islamic Univesiry	Assistant professor	13	Basic medical sciences	Strongly Agree	Agree	Disagree	Disagree	Agree	Strongly Agree	Strongly Agree	Disagree	Agree	Regularly	Regularly	Regularly	Regularly	Never	Sometime	Regularly	Regularly	Regularly	Never
2020-05-14 13:02:58	Yes	Yes	Male	Omdurman Islamic Univesiry	Assistant professor	5	Basic medical sciences	Agree	Agree	I’m not sure	Disagree	Agree	I’m not sure	Agree	Disagree	Disagree	Sometimes	Sometimes	Sometimes	Regularly	Sometime	Never	Sometime	Sometime	Regularly	Regularly
2020-05-14 12:50:20	Yes	Yes	Male	Omdurman Islamic Univesiry	Lecturer	9	Basic medical sciences	I’m not sure	Agree	I’m not sure	Disagree	Agree	I’m not sure	Agree	I’m not sure	Agree	Regularly	Sometimes	Sometimes	Regularly	Never	Sometime	Regularly	Sometime	Regularly	Never
2020-05-14 10:18:48	Yes	Yes	Female	Omdurman Islamic Univesiry	Lecturer	3	Basic medical sciences	Agree	I’m not sure	Agree	Agree	Disagree	I’m not sure	Strongly Agree	I’m not sure	I’m not sure	Never	Sometimes	Never	Never	Never	Never	Never	Never	Never	Never
2020-05-14 00:13:49	Yes	Yes	Female	Omdurman Islamic Univesiry	Lecturer	13	Basic medical sciences	Agree	Disagree	Agree	Disagree	Agree	I’m not sure	Agree	Agree	Agree	Sometimes	Never	Regularly	Regularly	Sometime	Sometime	Regularly	Never	Sometime	Never
2020-05-13 16:09:48	Yes	Yes	Female	Omdurman Islamic Univesiry	Lecturer	12	Basic medical sciences	Agree	Agree	Strongly Disagree	Strongly Disagree	Strongly Agree	I’m not sure	Strongly Agree	Strongly Agree	Strongly Agree	Regularly	Sometimes	Sometimes	Regularly	Regularly	Never	Regularly	Never	Regularly	Sometime
2020-05-13 15:22:28	Yes	Yes	Male	Omdurman Islamic Univesiry	Lecturer	2	Basic medical sciences	Agree	Agree	Strongly Disagree	Strongly Disagree	Strongly Agree	Strongly Agree	Strongly Agree	Disagree	Disagree	Sometimes	Sometimes	Sometimes	Regularly	Sometime	Sometime	Sometime	Sometime	Sometime	Sometime
2020-05-13 14:57:31	Yes	Yes	Male	Omdurman Islamic Univesiry	Assistant professor	16	Basic medical sciences	Strongly Agree	Strongly Agree	Disagree	Disagree	Agree	Disagree	Agree	Agree	Agree	Sometimes	Sometimes	Sometimes	Regularly	Never	Sometime	Regularly	Sometime	Regularly	Never
2020-05-13 14:38:40	Yes	Yes	Male	Omdurman Islamic Univesiry	Lecturer	7	Basic medical sciences	Agree	Agree	Disagree	Agree	Disagree	Disagree	Strongly Agree	Agree	Disagree	Sometimes	Sometimes	Never	Sometime	Sometime	Sometime	Sometime	Sometime	Sometime	Sometime
2020-05-13 13:49:33	Yes	Yes	Female	Omdurman Islamic Univesiry	Assistant professor	10	Basic medical sciences	Agree	Agree	I’m not sure	I’m not sure	I’m not sure	I’m not sure	Agree	Agree	Agree	Sometimes	Sometimes	Sometimes	Never	Never	Never	Sometime	Regularly	Regularly	Never
2020-05-13 12:33:00	Yes	Yes	Male	Omdurman Islamic Univesiry	Assistant professor	3	Basic medical sciences	I’m not sure	I’m not sure	Agree	Agree	Agree	Agree	Agree	Agree	Agree	Sometimes	Never	Never	Sometime	Sometime	Sometime	Sometime	Sometime	Sometime	Sometime
2020-05-13 12:08:04	Yes	Yes	Male	Omdurman Islamic Univesiry	Assistant professor	10	Basic medical sciences	Agree	Strongly Agree	Agree	Agree	Strongly Agree	I’m not sure	I’m not sure	Agree	Agree	Regularly	Regularly	Regularly	Never	Sometime	Sometime	Sometime	Sometime	Sometime	Sometime
2020-05-13 09:41:13	Yes	Yes	Male	Omdurman Islamic Univesiry	Lecturer	6	Basic medical sciences	Strongly Agree	Strongly Agree	Disagree	Agree	Agree	Disagree	Agree	Agree	Agree	Regularly	Regularly	Regularly	Regularly	Never	Never	Sometime	Never	Never	Never
2020-05-11 15:25:59	Yes	Yes	Female	Omdurman Islamic Univesiry	Associate professor/Professor	20	Basic medical sciences	Strongly Agree	Strongly Agree	Strongly Disagree	Disagree	Strongly Agree	Disagree	Strongly Agree	Strongly Agree	Strongly Disagree	Sometimes	Sometimes	Never	Regularly	Sometime	Never	Sometime	Sometime	Sometime	Never
2020-05-11 15:12:52	Yes	Yes	Female	International University of Africa	Assistant professor	20	Basic medical sciences	I’m not sure	Agree	Disagree	I’m not sure	Agree	Agree	Strongly Agree	Agree	Disagree	Never	Never	Never	Never	Never	Never	Never	Never	Never	Never
2020-05-10 12:38:31	Yes	Yes	Male	International University of Africa	Assistant professor	7	Community Medicine/Public Health	Agree	Agree	Agree	I’m not sure	I’m not sure	Agree	Agree	Agree	Agree	Sometimes	Sometimes	Sometimes	Regularly	Sometime	Sometime	Sometime	Never	Sometime	Sometime
2020-05-09 04:51:29	Yes	Yes	Male	Al-Neelain University	Assistant professor	10	Clinical Sciences	Agree	I’m not sure	Disagree	Disagree	Strongly Agree	Agree	Strongly Agree	Strongly Agree	I’m not sure	Sometimes	Sometimes	Sometimes	Never	Never	Never	Sometime	Never	Sometime	Never
2020-05-04 12:38:08	Yes	Yes	Female	Sudan International University	Assistant professor	9	Clinical Sciences	I’m not sure	I’m not sure	I’m not sure	I’m not sure	I’m not sure	I’m not sure	I’m not sure	I’m not sure	I’m not sure	Never	Never	Never	Never	Never	Never	Never	Never	Never	Never
2020-05-03 07:51:48	Yes	Yes	Female	Al-Neelain University	Assistant professor	2	Clinical Sciences	I’m not sure	I’m not sure	Agree	Disagree	Agree	I’m not sure	Agree	Agree	I’m not sure	Sometimes	Never	Sometimes	Regularly	Never	Never	Regularly	Never	Regularly	Regularly
2020-05-02 08:06:52	Yes	Yes	Female	Al-Neelain University	Assistant professor	8	Clinical Sciences	Agree	Strongly Agree	Agree	Strongly Disagree	Strongly Agree	I’m not sure	Agree	I’m not sure	I’m not sure	Sometimes	Sometimes	Never	Sometime	Never	Sometime	Sometime	Never	Sometime	Sometime
2020-04-27 13:29:33	Yes	Yes	Female	Al-Neelain University	Lecturer	1	Basic medical sciences	Strongly Agree	I’m not sure	I’m not sure	I’m not sure	I’m not sure	I’m not sure	Strongly Agree	Agree	Agree	Sometimes	Sometimes	Never	Regularly	Sometime	Sometime	Never	Never	Never	Never
2020-04-25 21:18:30	Yes	Yes	Male	Al-Neelain University	Assistant professor	2	Clinical Sciences	Agree	Agree	Disagree	Disagree	Agree	I’m not sure	Agree	Agree	Agree	Sometimes	Sometimes	Never	Regularly	Sometime	Regularly	Regularly	Regularly	Regularly	Sometime
2020-04-23 20:52:57	Yes	Yes	Male	Al-Neelain University	Lecturer	10	Basic medical sciences	Agree	Agree	Disagree	Disagree	I’m not sure	Agree	Agree	Agree	Agree	Regularly	Regularly	Regularly	Regularly	Never	Never	Never	Never	Never	Never
2020-04-23 18:56:36	Yes	Yes	Female	Sudan International University	Lecturer	2	Clinical Sciences	Agree	Agree	Strongly Agree	Disagree	Agree	Agree	Strongly Agree	Strongly Agree	I’m not sure	Regularly	Never	Sometimes	Regularly	Regularly	Regularly	Regularly	Regularly	Regularly	Regularly
2020-04-23 18:31:23	Yes	Yes	Male	Al-Neelain University	Lecturer	5	Basic medical sciences	Strongly Agree	Strongly Agree	Disagree	Agree	Agree	Agree	Strongly Agree	Strongly Agree	Disagree	Sometimes	Sometimes	Never	Sometime	Never	Sometime	Sometime	Sometime	Sometime	Sometime
2020-04-23 18:30:52	Yes	Yes	Male	Al-Neelain University	Associate professor/Professor	4	Community Medicine/Public Health	I’m not sure	I’m not sure	I’m not sure	I’m not sure	Agree	I’m not sure	Agree	Agree	Agree	Never	Never	Never	Never	Never	Never	Never	Never	Never	Never
2020-04-23 10:29:00	Yes	Yes	Male	Al-Neelain University	Associate professor/Professor	20	Clinical Sciences	Strongly Agree	Agree	Disagree	Strongly Disagree	Agree	Agree	Agree	Agree	Disagree	Sometimes	Sometimes	Sometimes	Never	Never	Sometime	Regularly	Never	Sometime	Sometime
2020-04-20 15:42:34	Yes	Yes	Male	Al-Neelain University	Associate professor/Professor	40	Community Medicine/Public Health	Strongly Agree	Strongly Agree	Agree	Strongly Disagree	Strongly Agree	Agree	Strongly Agree	Agree	Agree	Regularly	Regularly	Regularly	Sometime	Sometime	Never	Sometime	Regularly	Never	Regularly
2020-04-19 01:17:26	Yes	Yes	Male	Al-Neelain University	Associate professor/Professor	20	Clinical Sciences	Agree	Agree	Strongly Disagree	Disagree	Agree	Agree	Agree	Agree	Strongly Disagree	Regularly	Regularly	Never	Never	Never	Never	Never	Sometime	Never	Regularly
2020-04-18 20:29:35	Yes	Yes	Male	Sudan International University	Assistant professor	10	Clinical Sciences	Disagree	Disagree	Disagree	Disagree	Disagree	Disagree	Disagree	Disagree	Disagree	Never	Never	Never	Never	Never	Never	Never	Never	Never	Never
2020-04-18 17:17:33	Yes	Yes	Female	Al-Neelain University	Associate professor/Professor	9	Clinical Sciences	Strongly Agree	Agree	Agree	Disagree	Strongly Agree	Agree	I’m not sure	Agree	Disagree	Regularly	Sometimes	Regularly	Regularly	Never	Never	Never	Never	Regularly	Regularly
2020-04-18 17:13:59	Yes	Yes	Female	Sudan International University	Assistant professor	6	Clinical Sciences	Strongly Agree	Agree	Strongly Agree	Disagree	Strongly Agree	Agree	Disagree	Agree	Disagree	Regularly	Sometimes	Regularly	Regularly	Never	Never	Regularly	Regularly	Regularly	Regularly
2020-04-18 16:10:15	Yes	Yes	Female	Al-Neelain University	Associate professor/Professor	16	Clinical Sciences	Agree	Strongly Agree	Agree	Disagree	Strongly Agree	Agree	Disagree	I’m not sure	Disagree	Sometimes	Sometimes	Never	Regularly	Never	Never	Never	Never	Regularly	Sometime
2020-04-18 16:03:41	Yes	Yes	Male	Al-Neelain University	Associate professor/Professor	11	Clinical Sciences	Strongly Agree	Strongly Agree	I’m not sure	Strongly Agree	Agree	Disagree	Agree	Strongly Agree	Disagree	Sometimes	Regularly	Sometimes	Sometime	Sometime	Never	Sometime	Sometime	Never	Regularly
2020-04-18 15:54:55	Yes	Yes	Female	Al-Neelain University	Assistant professor	18	Clinical Sciences	Agree	I’m not sure	Agree	Disagree	Agree	Agree	Agree	Agree	Agree	Regularly	Regularly	Regularly	Regularly	Regularly	Never	Regularly	Never	Regularly	Sometime
2020-04-16 01:55:57	Yes	Yes	Female	Al-Neelain University	Assistant professor	10	Basic medical sciences	Agree	Agree	Agree	Strongly Agree	I’m not sure	I’m not sure	Strongly Agree	Strongly Agree	Agree	Sometimes	Sometimes	Sometimes	Regularly	Never	Regularly	Regularly	Sometime	Never	Never
2020-04-15 15:02:02	Yes	Yes	Male	Sudan International University	Lecturer	5	Basic medical sciences	Agree	Agree	I’m not sure	Disagree	I’m not sure	I’m not sure	Agree	Agree	Disagree	Sometimes	Regularly	Regularly	Regularly	Never	Never	Regularly	Never	Regularly	Never
2020-04-15 14:58:27	Yes	Yes	Male	Sudan International University	Lecturer	5	Basic medical sciences	Agree	Agree	I’m not sure	Disagree	Agree	I’m not sure	Agree	Agree	Disagree	Sometimes	Sometimes	Regularly	Regularly	Never	Never	Regularly	Never	Regularly	Sometime
2020-04-14 22:29:28	Yes	Yes	Male	Al-Neelain University	Lecturer	5	Basic medical sciences	I’m not sure	Disagree	Agree	I’m not sure	I’m not sure	I’m not sure	Agree	Strongly Agree	Agree	Sometimes	Regularly	Regularly	Regularly	Regularly	Regularly	Sometime	Never	Regularly	Never
2020-04-14 18:57:16	Yes	Yes	Female	Al-Neelain University	Associate professor/Professor	20	Basic medical sciences	Strongly Agree	Strongly Agree	Disagree	Disagree	Agree	I’m not sure	Strongly Agree	Agree	Disagree	Sometimes	Sometimes	Never	Sometime	Sometime	Never	Never	Never	Never	Never
2020-04-13 12:29:27	Yes	Yes	Male	Al-Neelain University	Assistant professor	12	Basic medical sciences	Strongly Agree	Strongly Agree	Strongly Agree	I’m not sure	I’m not sure	I’m not sure	Strongly Agree	Strongly Agree	Disagree	Regularly	Regularly	Regularly	Regularly	Never	Never	Regularly	Never	Regularly	Never
2020-04-13 02:06:17	Yes	Yes	Male	Sudan International University	Lecturer	3	Basic medical sciences	Agree	Strongly Agree	Strongly Agree	Disagree	Agree	Agree	Strongly Agree	Strongly Agree	Strongly Agree	Sometimes	Sometimes	Regularly	Sometime	Never	Never	Sometime	Never	Sometime	Regularly
2020-04-12 09:00:01	Yes	Yes	Female	Sudan International University	Lecturer	15	Basic medical sciences	Agree	I’m not sure	Agree	Agree	Agree	Agree	Strongly Agree	Agree	Agree	Sometimes	Sometimes	Sometimes	Regularly	Sometime	Sometime	Regularly	Never	Regularly	Sometime
2020-04-11 15:07:51	Yes	Yes	Female	Al-Neelain University	Assistant professor	11	Clinical Sciences	Strongly Agree	Strongly Agree	Strongly Agree	Agree	I’m not sure	Strongly Disagree	Strongly Agree	Strongly Agree	Strongly Agree	Regularly	Regularly	Regularly	Regularly	Sometime	Regularly	Sometime	Sometime	Regularly	Sometime
2020-04-11 14:10:42	Yes	Yes	Male	Al-Neelain University	Lecturer	12	Basic medical sciences	Agree	Agree	Strongly Agree	Agree	Agree	Agree	Agree	Agree	Agree	Sometimes	Regularly	Sometimes	Regularly	Sometime	Sometime	Sometime	Never	Regularly	Sometime
2020-04-10 22:01:42	Yes	Yes	Male	Al-Neelain University	Associate professor/Professor	17	Basic medical sciences	Agree	Strongly Agree	Strongly Disagree	Disagree	Agree	Agree	Strongly Agree	Agree	Disagree	Sometimes	Regularly	Never	Regularly	Never	Never	Sometime	Sometime	Sometime	Never
2020-04-10 18:36:50	Yes	Yes	Male	Sudan International University	Assistant professor	14	Clinical Sciences	I’m not sure	I’m not sure	I’m not sure	I’m not sure	I’m not sure	I’m not sure	I’m not sure	I’m not sure	I’m not sure	Never	Never	Never	Never	Never	Never	Never	Never	Never	Never
2020-04-09 20:42:09	Yes	Yes	Female	Al-Neelain University	Lecturer	4	Clinical Sciences	Strongly Agree	Agree	Agree	I’m not sure	I’m not sure	Agree	Strongly Agree	Agree	I’m not sure	Sometimes	Sometimes	Sometimes	Sometime	Never	Sometime	Never	Never	Never	Sometime
2020-04-09 18:50:28	Yes	Yes	Female	Al-Neelain University	Lecturer	5	Basic medical sciences	Agree	Strongly Agree	Strongly Disagree	Strongly Disagree	Strongly Agree	Agree	Agree	Agree	Disagree	Regularly	Regularly	Sometimes	Never	Never	Never	Never	Never	Never	Regularly
2020-04-09 17:16:54	Yes	Yes	Female	Al-Neelain University	Lecturer	8	Basic medical sciences	I’m not sure	Agree	Strongly Agree	Agree	Disagree	Disagree	Strongly Agree	Disagree	Agree	Sometimes	Sometimes	Sometimes	Regularly	Never	Never	Sometime	Never	Sometime	Never
2020-04-09 16:46:07	Yes	Yes	Male	Al-Neelain University	Assistant professor	10	Basic medical sciences	Strongly Agree	Strongly Agree	Disagree	Disagree	Agree	Disagree	Agree	Agree	Strongly Agree	Regularly	Regularly	Regularly	Regularly	Regularly	Never	Sometime	Never	Sometime	Regularly
2020-04-09 10:41:03	Yes	Yes	Female	Al-Neelain University	Associate professor/Professor	14	Basic medical sciences	Strongly Agree	Strongly Agree	Strongly Disagree	Strongly Disagree	Strongly Agree	Agree	Strongly Agree	Agree	I’m not sure	Regularly	Sometimes	Regularly	Regularly	Sometime	Never	Sometime	Sometime	Never	Never
2020-04-09 02:13:18	Yes	Yes	Female	Al-Neelain University	Assistant professor	1	Basic medical sciences	Agree	Agree	I’m not sure	Disagree	Agree	Agree	Agree	Strongly Agree	Disagree	Sometimes	Regularly	Regularly	Regularly	Regularly	Regularly	Sometime	Sometime	Never	Never
2020-04-08 17:50:28	Yes	Yes	Male	Al-Neelain University	Associate professor/Professor	16	Clinical Sciences	Agree	Agree	Strongly Disagree	Disagree	Agree	I’m not sure	Agree	Agree	Disagree	Regularly	Regularly	Never	Sometime	Never	Sometime	Sometime	Never	Sometime	Sometime
2020-04-08 17:35:19	Yes	Yes	Female	Al-Neelain University	Assistant professor	10	Basic medical sciences	Agree	Agree	Disagree	Agree	Disagree	I’m not sure	Agree	Strongly Agree	I’m not sure	Sometimes	Sometimes	Sometimes	Sometime	Never	Sometime	Regularly	Sometime	Regularly	Sometime
2020-04-08 15:32:50	Yes	Yes	Male	Al-Neelain University	Lecturer	5	Basic medical sciences	Agree	Agree	Disagree	Disagree	Agree	I’m not sure	Agree	Agree	Disagree	Sometimes	Sometimes	Sometimes	Regularly	Sometime	Regularly	Never	Sometime	Regularly	Never
2020-04-08 13:19:11	Yes	Yes	Female	Al-Neelain University	Associate professor/Professor	14	Clinical Sciences	Agree	Agree	Agree	Disagree	Agree	Agree	Agree	Agree	Agree	Sometimes	Regularly	Regularly	Regularly	Sometime	Never	Regularly	Sometime	Regularly	Sometime
2020-04-08 11:52:40	Yes	Yes	Female	Al-Neelain University	Lecturer	10	Basic medical sciences	Strongly Agree	Strongly Agree	I’m not sure	Disagree	Agree	I’m not sure	Strongly Agree	I’m not sure	Strongly Disagree	Sometimes	Sometimes	Never	Regularly	Sometime	Never	Never	Never	Sometime	Sometime
2020-04-08 10:26:00	Yes	Yes	Male	Al-Neelain University	Associate professor/Professor	16	Clinical Sciences	Agree	Strongly Agree	Disagree	Disagree	Strongly Agree	I’m not sure	Strongly Agree	Strongly Agree	Disagree	Regularly	Regularly	Regularly	Regularly	Sometime	Never	Sometime	Sometime	Sometime	Never
2020-04-08 09:02:07	Yes	Yes	Male	Al-Neelain University	Assistant professor	8	Clinical Sciences	Agree	Strongly Agree	Disagree	Disagree	Agree	I’m not sure	Strongly Agree	Agree	Strongly Disagree	Sometimes	Sometimes	Never	Sometime	Never	Never	Sometime	Never	Sometime	Sometime
2020-04-08 06:25:19	Yes	Yes	Female	Al-Neelain University	Assistant professor	2	Clinical Sciences	I’m not sure	Agree	Agree	Agree	Agree	I’m not sure	Agree	Agree	Agree	Regularly	Regularly	Regularly	Regularly	Never	Never	Never	Never	Regularly	Never
2020-04-08 00:36:13	Yes	Yes	Female	Al-Neelain University	Associate professor/Professor	20	Basic medical sciences	Strongly Agree	Strongly Agree	Strongly Agree	Disagree	Strongly Agree	Strongly Agree	Strongly Agree	Disagree	Strongly Agree	Sometimes	Sometimes	Regularly	Regularly	Regularly	Never	Regularly	Regularly	Regularly	Never
2020-04-08 00:19:02	Yes	Yes	Male	Al-Neelain University	Associate professor/Professor	17	Clinical Sciences	Agree	Agree	Agree	Agree	Agree	Agree	Agree	Agree	Agree	Regularly	Sometimes	Sometimes	Sometime	Never	Never	Never	Never	Regularly	Sometime
2020-04-07 22:56:05	Yes	Yes	Male	Al-Neelain University	Assistant professor	14	Clinical Sciences	Agree	Agree	Agree	Agree	Agree	Agree	Agree	Agree	Agree	Regularly	Sometimes	Sometimes	Regularly	Sometime	Never	Regularly	Never	Regularly	Never
2020-04-07 21:49:44	Yes	Yes	Male	Al-Neelain University	Associate professor/Professor	11	Clinical Sciences	Strongly Agree	Strongly Agree	Agree	I’m not sure	Disagree	Agree	Disagree	Disagree	Disagree	Sometimes	Sometimes	Regularly	Regularly	Sometime	Never	Sometime	Sometime	Regularly	Sometime
2020-04-07 15:13:58	Yes	Yes	Female	Al-Neelain University	Assistant professor	9	Basic medical sciences	Agree	Agree	Strongly Disagree	Disagree	Agree	I’m not sure	Strongly Agree	Agree	Disagree	Sometimes	Sometimes	Never	Sometime	Sometime	Sometime	Sometime	Sometime	Sometime	Never
2020-04-07 15:07:59	Yes	Yes	Male	Al-Neelain University	Lecturer	4	Basic medical sciences	Strongly Agree	Strongly Agree	Strongly Disagree	Strongly Disagree	Strongly Agree	Agree	Strongly Agree	Agree	Strongly Agree	Regularly	Regularly	Regularly	Regularly	Sometime	Sometime	Regularly	Sometime	Regularly	Sometime
2020-04-07 14:46:13	Yes	Yes	Male	Sudan International University	Assistant professor	25	Basic medical sciences	Strongly Agree	Strongly Agree	Strongly Disagree	Strongly Disagree	Strongly Agree	Strongly Agree	Strongly Agree	Strongly Agree	Strongly Agree	Regularly	Regularly	Regularly	Regularly	Regularly	Never	Regularly	Never	Never	Sometime
2020-04-07 12:03:51	Yes	Yes	Female	Al-Neelain University	Lecturer	5	Clinical Sciences	Strongly Disagree	Strongly Disagree	I’m not sure	I’m not sure	I’m not sure	I’m not sure	I’m not sure	I’m not sure	I’m not sure	Never	Never	Never	Regularly	Sometime	Sometime	Regularly	Never	Regularly	Never
2020-04-06 10:24:08	Yes	Yes	Female	Sudan International University	Assistant professor	3	Basic medical sciences	Agree	Agree	Disagree	Disagree	Agree	Agree	Agree	Agree	Agree	Regularly	Regularly	Regularly	Sometime	Sometime	Never	Sometime	Regularly	Regularly	Regularly
2020-04-06 08:23:03	Yes	Yes	Male	Sudan International University	Assistant professor	4	Clinical Sciences	I’m not sure	I’m not sure	Strongly Agree	Strongly Agree	Strongly Agree	Strongly Agree	Strongly Agree	Strongly Agree	Agree	Sometimes	Sometimes	Never	Sometime	Sometime	Sometime	Never	Sometime	Sometime	Never
2020-04-05 21:22:25	Yes	Yes	Male	Sudan International University	Assistant professor	4	Clinical Sciences	I’m not sure	I’m not sure	I’m not sure	I’m not sure	I’m not sure	I’m not sure	I’m not sure	I’m not sure	I’m not sure	Sometimes	Regularly	Regularly	Regularly	Never	Never	Never	Never	Sometime	Never
2020-04-05 17:55:45	Yes	Yes	Male	Sudan International University	Assistant professor	6	Clinical Sciences	I’m not sure	I’m not sure	I’m not sure	Disagree	Agree	I’m not sure	Agree	Agree	I’m not sure	Sometimes	Sometimes	Regularly	Regularly	Never	Never	Sometime	Never	Sometime	Never
2020-04-05 17:23:04	Yes	Yes	Female	Sudan International University	Assistant professor	4	Clinical Sciences	Agree	I’m not sure	Agree	Disagree	Agree	Agree	Agree	Agree	Agree	Regularly	Sometimes	Regularly	Sometime	Never	Sometime	Regularly	Sometime	Sometime	Sometime
2020-04-05 16:55:33	Yes	Yes	Female	Sudan International University	Assistant professor	1	Basic medical sciences	Agree	I’m not sure	I’m not sure	Disagree	Agree	I’m not sure	Agree	Agree	I’m not sure	Sometimes	Sometimes	Regularly	Regularly	Sometime	Sometime	Never	Never	Never	Never
2020-04-05 09:49:02	Yes	Yes	Male	Al-Neelain University	Associate professor/Professor	27	Clinical Sciences	Strongly Agree	Strongly Agree	Agree	Disagree	Agree	I’m not sure	Strongly Agree	Agree	I’m not sure	Regularly	Sometimes	Regularly	Never	Never	Sometime	Regularly	Never	Regularly	Regularly
2020-04-04 21:43:52	Yes	Yes	Male	Al-Neelain University	Associate professor/Professor	18	Clinical Sciences	Agree	Agree	Disagree	Agree	I’m not sure	I’m not sure	Agree	Disagree	Disagree	Sometimes	Regularly	Never	Sometime	Never	Sometime	Sometime	Never	Never	Regularly
2020-04-04 20:06:20	Yes	Yes	Female	Al-Neelain University	Lecturer	4	Community Medicine/Public Health	Strongly Agree	Strongly Agree	Disagree	I’m not sure	Strongly Agree	Agree	Strongly Agree	Strongly Agree	Strongly Disagree	Sometimes	Sometimes	Never	Regularly	Never	Regularly	Never	Never	Never	Never
2020-04-04 20:02:46	Yes	Yes	Male	Al-Neelain University	Associate professor/Professor	16	Clinical Sciences	Agree	Agree	Disagree	Disagree	Strongly Agree	I’m not sure	Strongly Agree	Strongly Agree	Agree	Regularly	Regularly	Regularly	Regularly	Sometime	Never	Sometime	Sometime	Sometime	Never
2020-04-04 18:55:46	Yes	Yes	Female	Al-Neelain University	Lecturer	10	Community Medicine/Public Health	Agree	Agree	Agree	Strongly Agree	Agree	Agree	Strongly Agree	Disagree	Agree	Sometimes	Sometimes	Regularly	Sometime	Sometime	Sometime	Regularly	Regularly	Never	Never
2020-04-04 18:12:51	Yes	Yes	Male	Al-Neelain University	Assistant professor	8	Clinical Sciences	Strongly Agree	Strongly Agree	Strongly Disagree	Disagree	Strongly Agree	I’m not sure	Strongly Agree	Strongly Agree	Disagree	Regularly	Sometimes	Never	Regularly	Sometime	Regularly	Sometime	Never	Regularly	Sometime
2020-04-04 06:41:11	Yes	Yes	Female	Al-Neelain University	Lecturer	10	Basic medical sciences	Agree	Agree	I’m not sure	Disagree	Agree	I’m not sure	Agree	Agree	Agree	Sometimes	Sometimes	Sometimes	Regularly	Never	Sometime	Regularly	Never	Never	Sometime
2020-04-04 00:59:19	Yes	Yes	Female	Sudan International University	Assistant professor	7	Clinical Sciences	Agree	I’m not sure	Agree	I’m not sure	Agree	I’m not sure	Agree	Strongly Agree	Disagree	Never	Never	Never	Regularly	Sometime	Never	Regularly	Regularly	Regularly	Regularly
2020-04-03 23:22:53	Yes	Yes	Female	Al-Neelain University	Lecturer	1	Basic medical sciences	Agree	Agree	Agree	Disagree	Agree	Disagree	Agree	Agree	Disagree	Sometimes	Sometimes	Never	Never	Never	Never	Sometime	Sometime	Sometime	Regularly
2020-04-03 22:35:04	Yes	Yes	Male	Sudan International University	Associate professor/Professor	8	Clinical Sciences	Strongly Agree	Strongly Agree	Disagree	Disagree	Agree	I’m not sure	Agree	Agree	Disagree	Regularly	Regularly	Regularly	Regularly	Never	Never	Never	Never	Never	Never
2020-04-03 22:27:55	Yes	Yes	Male	Al-Neelain University	Lecturer	4	Basic medical sciences	Agree	Agree	I’m not sure	Disagree	Agree	I’m not sure	Strongly Agree	Agree	Agree	Regularly	Regularly	Regularly	Regularly	Sometime	Never	Sometime	Never	Sometime	Never
2020-04-03 22:18:04	Yes	Yes	Female	Sudan International University	Lecturer	1	Clinical Sciences	Agree	Agree	Strongly Disagree	I’m not sure	Agree	Disagree	Agree	Agree	Disagree	Sometimes	Sometimes	Never	Regularly	Regularly	Never	Regularly	Sometime	Regularly	Never
2020-04-03 21:59:26	Yes	Yes	Female	Sudan International University	Assistant professor	1	Clinical Sciences	I’m not sure	I’m not sure	I’m not sure	I’m not sure	I’m not sure	I’m not sure	I’m not sure	I’m not sure	I’m not sure	Sometimes	Never	Never	Sometime	Sometime	Sometime	Sometime	Sometime	Sometime	Sometime
2020-04-03 21:48:49	Yes	Yes	Female	Al-Neelain University	Assistant professor	8	Clinical Sciences	Strongly Agree	Strongly Agree	Strongly Disagree	Strongly Disagree	Strongly Agree	Strongly Agree	Strongly Agree	Strongly Agree	Strongly Disagree	Sometimes	Sometimes	Never	Sometime	Never	Never	Never	Never	Sometime	Sometime
2020-04-03 20:23:34	Yes	Yes	Female	Sudan International University	Assistant professor	1	Clinical Sciences	I’m not sure	I’m not sure	Agree	Agree	Strongly Agree	Agree	Agree	Agree	Disagree	Sometimes	Sometimes	Sometimes	Sometime	Never	Never	Sometime	Sometime	Sometime	Never
2020-04-03 20:01:23	Yes	Yes	Female	Al-Neelain University	Assistant professor	10	Basic medical sciences	Strongly Agree	Strongly Agree	Strongly Disagree	I’m not sure	I’m not sure	Disagree	Agree	Agree	Strongly Disagree	Sometimes	Regularly	Never	Sometime	Never	Sometime	Never	Never	Never	Never
2020-04-03 19:56:04	Yes	Yes	Female	Al-Neelain University	Lecturer	6	Basic medical sciences	Agree	Agree	Disagree	Disagree	Agree	I’m not sure	Agree	Agree	Agree	Never	Never	Never	Sometime	Sometime	Never	Sometime	Never	Sometime	Never
2020-04-03 19:33:30	Yes	Yes	Male	Al-Neelain University	Assistant professor	1	Basic medical sciences	Agree	Agree	Strongly Agree	Strongly Agree	Strongly Agree	Strongly Agree	Strongly Agree	Agree	Agree	Sometimes	Sometimes	Sometimes	Regularly	Never	Never	Regularly	Regularly	Regularly	Regularly
2020-04-03 19:20:42	Yes	Yes	Male	Al-Neelain University	Assistant professor	5	Basic medical sciences	Agree	Agree	Disagree	Disagree	Agree	Agree	Agree	Disagree	Disagree	Sometimes	Sometimes	Sometimes	Regularly	Sometime	Never	Sometime	Sometime	Regularly	Sometime
2020-04-03 19:18:25	Yes	Yes	Female	Al-Neelain University	Lecturer	11	Basic medical sciences	Agree	I’m not sure	Agree	Strongly Disagree	Strongly Agree	I’m not sure	Strongly Agree	Agree	Agree	Sometimes	Regularly	Regularly	Regularly	Sometime	Sometime	Never	Never	Sometime	Sometime
2020-04-03 16:46:16	Yes	Yes	Female	Sudan International University	Associate professor/Professor	20	Community Medicine/Public Health	Agree	Agree	Agree	Disagree	Strongly Agree	Agree	Disagree	Strongly Agree	Disagree	Regularly	Regularly	Regularly	Regularly	Sometime	Never	Regularly	Regularly	Never	Never
2020-04-03 14:35:50	Yes	Yes	Female	Al-Neelain University	Lecturer	5	Basic medical sciences	Disagree	Strongly Disagree	I’m not sure	I’m not sure	I’m not sure	I’m not sure	I’m not sure	I’m not sure	I’m not sure	Sometimes	Sometimes	Sometimes	Regularly	Sometime	Never	Never	Never	Regularly	Never
2020-04-03 13:56:02	Yes	Yes	Female	Al-Neelain University	Assistant professor	2	Basic medical sciences	Agree	Agree	Disagree	Disagree	Strongly Agree	I’m not sure	Strongly Agree	Strongly Agree	Agree	Sometimes	Regularly	Regularly	Regularly	Regularly	Sometime	Regularly	Sometime	Sometime	Regularly
2020-04-03 13:29:19	Yes	Yes	Male	Al-Neelain University	Assistant professor	15	Clinical Sciences	Agree	Agree	Disagree	Disagree	Agree	I’m not sure	Agree	Agree	Disagree	Regularly	Regularly	Regularly	Never	Never	Regularly	Sometime	Never	Never	Never
2020-04-03 12:46:44	Yes	Yes	Female	Al-Neelain University	Lecturer	10	Basic medical sciences	Strongly Agree	Strongly Agree	Disagree	Disagree	Strongly Agree	Agree	Strongly Agree	Strongly Agree	Disagree	Regularly	Regularly	Never	Sometime	Sometime	Never	Regularly	Regularly	Sometime	Sometime
2020-04-03 10:29:26	Yes	Yes	Male	Al-Neelain University	Lecturer	1	Basic medical sciences	Agree	Agree	Agree	I’m not sure	Disagree	Agree	Agree	Agree	Agree	Sometimes	Sometimes	Regularly	Regularly	Sometime	Never	Regularly	Never	Regularly	Never
2020-04-03 10:20:31	Yes	Yes	Male	Al-Neelain University	Assistant professor	11	Clinical Sciences	Strongly Agree	Strongly Agree	Strongly Disagree	Agree	Agree	Disagree	Strongly Agree	Agree	Disagree	Sometimes	Never	Never	Sometime	Never	Sometime	Sometime	Regularly	Sometime	Never
2020-04-03 09:32:33	Yes	Yes	Female	Al-Neelain University	Lecturer	1	Clinical Sciences	Agree	I’m not sure	Agree	Disagree	Agree	Agree	Agree	Agree	I’m not sure	Sometimes	Regularly	Never	Never	Never	Never	Sometime	Regularly	Never	Regularly
2020-04-03 09:30:33	Yes	Yes	Male	Sudan International University	Assistant professor	15	Basic medical sciences	Agree	Agree	Agree	Disagree	Agree	I’m not sure	Strongly Agree	Disagree	Agree	Never	Never	Never	Regularly	Sometime	Sometime	Sometime	Sometime	Never	Never
2020-04-03 00:06:33	Yes	Yes	Female	Al-Neelain University	Assistant professor	5	Clinical Sciences	Agree	I’m not sure	I’m not sure	Disagree	Agree	Agree	Agree	Agree	I’m not sure	Sometimes	Never	Never	Sometime	Sometime	Sometime	Sometime	Sometime	Sometime	Sometime
2020-04-02 22:52:13	Yes	Yes	Male	Al-Neelain University	Assistant professor	4	Clinical Sciences	Agree	Agree	Agree	Agree	Agree	Agree	Agree	Agree	Agree	Sometimes	Sometimes	Never	Regularly	Sometime	Never	Sometime	Sometime	Regularly	Regularly
2020-04-02 21:41:14	Yes	Yes	Male	Al-Neelain University	Assistant professor	2	Clinical Sciences	Agree	Agree	Disagree	Disagree	Strongly Agree	I’m not sure	Strongly Agree	Strongly Agree	Disagree	Regularly	Sometimes	Never	Never	Sometime	Never	Sometime	Never	Regularly	Never
2020-04-02 19:05:30	Yes	Yes	Female	Sudan International University	Assistant professor	4	Community Medicine/Public Health	Agree	I’m not sure	I’m not sure	I’m not sure	I’m not sure	I’m not sure	I’m not sure	Disagree	I’m not sure	Sometimes	Sometimes	Sometimes	Regularly	Never	Sometime	Sometime	Sometime	Never	Never
2020-04-02 15:01:44	Yes	Yes	Male	Al-Neelain University	Associate professor/Professor	17	Clinical Sciences	Agree	Agree	Agree	Agree	I’m not sure	Agree	Agree	Agree	Agree	Sometimes	Sometimes	Sometimes	Sometime	Sometime	Sometime	Sometime	Sometime	Sometime	Sometime
2020-04-02 13:41:58	Yes	Yes	Female	Al-Neelain University	Lecturer	4	Clinical Sciences	Agree	Agree	Agree	Agree	I’m not sure	I’m not sure	I’m not sure	Agree	Agree	Regularly	Regularly	Regularly	Sometime	Sometime	Regularly	Regularly	Sometime	Sometime	Sometime
2020-04-02 13:08:09	Yes	Yes	Female	Al-Neelain University	Assistant professor	10	Basic medical sciences	Strongly Agree	Strongly Agree	Disagree	Agree	Disagree	Disagree	Strongly Agree	I’m not sure	Strongly Disagree	Regularly	Regularly	Never	Sometime	Never	Never	Sometime	Never	Never	Sometime
2020-04-02 11:23:36	Yes	Yes	Female	Sudan International University	Assistant professor	19	Basic medical sciences	Strongly Agree	Strongly Agree	Strongly Agree	Agree	I’m not sure	Agree	Strongly Disagree	Strongly Agree	Agree	Sometimes	Regularly	Never	Sometime	Sometime	Sometime	Sometime	Never	Regularly	Never
2020-04-02 11:18:50	Yes	Yes	Female	Sudan International University	Assistant professor	4	Clinical Sciences	Strongly Agree	Strongly Agree	Agree	Agree	Strongly Agree	I’m not sure	Strongly Agree	Agree	Agree	Sometimes	Regularly	Regularly	Regularly	Never	Never	Regularly	Never	Regularly	Regularly
2020-04-01 12:00:21	Yes	Yes	Male	Al-Neelain University	Lecturer	12	Basic medical sciences	Strongly Agree	Strongly Agree	Strongly Disagree	Strongly Disagree	Strongly Agree	I’m not sure	Strongly Agree	Strongly Agree	Disagree	Sometimes	Sometimes	Regularly	Regularly	Sometime	Sometime	Sometime	Sometime	Never	Never
2020-04-01 11:40:21	Yes	Yes	Male	Sudan International University	Lecturer	4	Basic medical sciences	Agree	Agree	Disagree	Disagree	Agree	I’m not sure	Agree	Agree	Disagree	Regularly	Regularly	Sometimes	Regularly	Never	Regularly	Sometime	Never	Sometime	Never
2020-04-01 11:37:51	Yes	Yes	Male	Al-Neelain University	Lecturer	4	Basic medical sciences	Agree	Agree	Disagree	Disagree	Agree	I’m not sure	Agree	Agree	Disagree	Sometimes	Sometimes	Never	Sometime	Regularly	Never	Sometime	Sometime	Sometime	Sometime
2020-04-01 11:36:01	Yes	Yes	Female	Al-Neelain University	Lecturer	5	Basic medical sciences	Agree	Agree	Agree	I’m not sure	Agree	Agree	Agree	Agree	I’m not sure	Sometimes	Sometimes	Sometimes	Regularly	Never	Never	Sometime	Never	Regularly	Never
2020-03-31 23:15:50	Yes	Yes	Female	Al-Neelain University	Assistant professor	10	Clinical Sciences	Agree	Agree	Disagree	I’m not sure	Agree	Agree	Agree	Agree	Disagree	Sometimes	Regularly	Regularly	Regularly	Sometime	Sometime	Sometime	Never	Never	Never
2020-03-31 23:09:27	Yes	Yes	Male	Sudan International University	Lecturer	3	Community Medicine/Public Health	Agree	Agree	I’m not sure	I’m not sure	I’m not sure	I’m not sure	Agree	Agree	Disagree	Sometimes	Sometimes	Regularly	Sometime	Never	Never	Regularly	Regularly	Never	Never
2020-03-31 21:57:12	Yes	Yes	Male	Al-Neelain University	Assistant professor	8	Clinical Sciences	Agree	Agree	Strongly Disagree	Agree	Disagree	I’m not sure	Strongly Agree	Agree	Strongly Disagree	Regularly	Regularly	Never	Regularly	Sometime	Never	Regularly	Never	Regularly	Never
2020-03-31 20:06:52	Yes	Yes	Female	Al-Neelain University	Lecturer	15	Basic medical sciences	Agree	Agree	Strongly Disagree	Strongly Disagree	Agree	Disagree	Agree	Agree	Disagree	Sometimes	Sometimes	Sometimes	Regularly	Sometime	Never	Sometime	Never	Sometime	Never
2020-03-31 17:13:44	Yes	Yes	Female	Sudan International University	Assistant professor	2	Community Medicine/Public Health	I’m not sure	I’m not sure	Agree	Disagree	Agree	Agree	Agree	Agree	Agree	Never	Never	Never	Never	Never	Never	Never	Never	Never	Never
2020-03-31 16:59:21	Yes	Yes	Male	Sudan International University	Assistant professor	12	Basic medical sciences	Strongly Agree	Agree	Agree	Agree	Agree	Disagree	Agree	Agree	Agree	Sometimes	Regularly	Sometimes	Regularly	Sometime	Sometime	Sometime	Never	Never	Never
2020-03-31 15:21:38	Yes	Yes	Female	Sudan International University	Lecturer	9	Basic medical sciences	Agree	Strongly Agree	Agree	Agree	I’m not sure	Agree	Agree	Strongly Agree	Agree	Sometimes	Regularly	Regularly	Regularly	Sometime	Never	Sometime	Never	Regularly	Sometime
2020-03-31 14:56:05	Yes	Yes	Male	Sudan International University	Lecturer	8	Basic medical sciences	Strongly Agree	Strongly Agree	Disagree	Disagree	Agree	Disagree	Strongly Agree	Agree	Disagree	Sometimes	Sometimes	Never	Regularly	Never	Sometime	Sometime	Never	Sometime	Never
2020-03-31 13:08:40	Yes	Yes	Female	Sudan International University	Assistant professor	3	Clinical Sciences	Agree	Disagree	I’m not sure	I’m not sure	Agree	Agree	Agree	Agree	Agree	Regularly	Sometimes	Regularly	Regularly	Never	Never	Regularly	Never	Regularly	Never
2020-03-31 12:25:49	Yes	Yes	Female	Sudan International University	Assistant professor	4	Clinical Sciences	Agree	Agree	Agree	Disagree	Agree	Agree	Agree	Strongly Agree	Disagree	Regularly	Regularly	Regularly	Regularly	Sometime	Never	Sometime	Never	Never	Sometime
2020-03-31 12:07:32	Yes	Yes	Female	Sudan International University	Assistant professor	7	Clinical Sciences	Agree	Agree	Disagree	Disagree	Agree	Agree	Agree	Agree	Disagree	Regularly	Regularly	Sometimes	Sometime	Sometime	Never	Sometime	Regularly	Regularly	Sometime
2020-03-31 11:08:30	Yes	Yes	Male	Al-Neelain University	Assistant professor	23	Basic medical sciences	Strongly Agree	Strongly Agree	Strongly Disagree	Agree	Disagree	Agree	Strongly Agree	Agree	Disagree	Sometimes	Sometimes	Never	Regularly	Never	Sometime	Never	Never	Sometime	Never
2020-03-31 10:04:40	Yes	Yes	Male	Sudan International University	Assistant professor	10	Basic medical sciences	Strongly Agree	Strongly Agree	Strongly Agree	Disagree	Agree	Agree	Agree	Agree	Agree	Regularly	Regularly	Regularly	Regularly	Sometime	Sometime	Sometime	Never	Never	Never
2020-03-31 09:56:34	Yes	Yes	Male	Sudan International University	Lecturer	7	Basic medical sciences	Agree	Agree	I’m not sure	Agree	Agree	Disagree	I’m not sure	Agree	I’m not sure	Sometimes	Sometimes	Sometimes	Regularly	Sometime	Sometime	Sometime	Never	Never	Never
